# Supplementary material for: 2-Dodecyl-6-Methoxycyclohexa-2,5-Diene-1,4-Dione Ameliorates Diabetic Cognitive Impairment Through Inhibiting Hif3α and Apoptosis
Source: Front Pharmacol. 2021 Dec 16;12:708141. doi: 10.3389/fphar.2021.708141 (PMC8716628; doi:10.3389/fphar.2021.708141)
Supplement: Supplementary file 1 [file DataSheet1.xlsx]

## Sheet: Supplementary Table S1
Supplementary Table S1. Differentially expressed genes in the hippocampus of db/db mice after DMDD treatment.
ProbeName	GeneSymbol	Description	Type	Regulation by DMDD	foldchange	pvalues
MOUSELNCRNA_59739	Unc5cl	unc-5 homolog C (C. elegans)-like	mRNA	Up	1.93089	0.0172309
MOUSELNCRNA_8680	Dppa5a	developmental pluripotency associated 5A	mRNA	Up	1.93057	0.0385989
MOUSELNCRNA_15986	Cpz	carboxypeptidase Z	mRNA	Up	1.92264	0.0470582
MOUSELNCRNA_61410	Pcdh12	protocadherin 12	mRNA	Up	1.62267	0.0170655
MOUSELNCRNA_59570	Kif27	kinesin family member 27	mRNA	Up	1.58942	0.0381124
MOUSELNCRNA_8219	Pxylp1	2-phosphoxylose phosphatase 1, transcript variant 1	mRNA	Up	1.55158	0.0425428
MOUSELNCRNA_26387	Zfp951	zinc finger protein 951	mRNA	Up	1.53997	0.00132911
MOUSELNCRNA_77436	Cfap44	cilia and flagella associated protein 44	mRNA	Up	1.49166	0.0268271
MOUSELNCRNA_64134	Ldlrad2	low density lipoprotein receptor A domain containing 2	mRNA	Up	1.49129	0.0171529
MOUSELNCRNA_72007	Klhl33	kelch-like 33	mRNA	Up	1.43207	0.0369964
MOUSELNCRNA_55149	Zfp937	zinc finger protein 937	mRNA	Up	1.43011	0.0489306
MOUSELNCRNA_49963	Rgl2	ral guanine nucleotide dissociation stimulator-like 2	mRNA	Up	1.41645	0.0301973
MOUSELNCRNA_65731	Fam187b	family with sequence similarity 187, member B, transcript variant 1	mRNA	Down	0.310156	0.0103598
MOUSELNCRNA_15191	Fam187b	family with sequence similarity 187, member B, transcript variant 1	mRNA	Down	0.366129	0.0289456
MOUSELNCRNA_68315	Timp1	tissue inhibitor of metalloproteinase 1, transcript variant 1	mRNA	Down	0.457793	0.0460831
MOUSELNCRNA_68291	Hif3a	hypoxia inducible factor 3, alpha subunit, transcript variant 2	mRNA	Down	0.470778	0.0020518
MOUSELNCRNA_76154	Mmp8	matrix metallopeptidase 8	mRNA	Down	0.490883	0.0477494
MOUSELNCRNA_48547	Plin4	perilipin 4	mRNA	Down	0.502598	0.00828124
MOUSELNCRNA_1818	Fbxw26	F-box and WD-40 domain protein 26	mRNA	Down	0.50996	0.0433566
MOUSELNCRNA_43049	Apol11b	apolipoprotein L 11b	mRNA	Down	0.539503	0.0454868
MOUSELNCRNA_75936	Retnlg	resistin like gamma	mRNA	Down	0.548203	0.0405506
MOUSELNCRNA_16349	Map3k6	mitogen-activated protein kinase kinase kinase 6	mRNA	Down	0.553178	0.000526211
MOUSELNCRNA_62821	Tcf23	transcription factor 23	mRNA	Down	0.556165	0.0447234
MOUSELNCRNA_61800	2210010C04Rik	RIKEN cDNA 2210010C04 gene	mRNA	Down	0.557677	0.000572307
MOUSELNCRNA_60329	Gsdma3	gasdermin A3	mRNA	Down	0.572307	0.0108018
MOUSELNCRNA_3896	Gpr97	G protein-coupled receptor 97	mRNA	Down	0.589368	0.0399737
MOUSELNCRNA_26614	Elane	elastase, neutrophil expressed	mRNA	Down	0.644033	0.0180887
MOUSELNCRNA_62004	Brcc3	BRCA1/BRCA2-containing complex, subunit 3, transcript variant 1	mRNA	Down	0.655728	0.021072
MOUSELNCRNA_28452	Jak3	Janus kinase 3, transcript variant 1	mRNA	Down	0.663073	0.0404829
MOUSELNCRNA_52178	Ces4a	carboxylesterase 4A	mRNA	Down	0.667463	0.031859
MOUSELNCRNA_58492	Cd3g	CD3 antigen, gamma polypeptide	mRNA	Down	0.671569	0.0216076
MOUSELNCRNA_55533	Map3k6	mitogen-activated protein kinase kinase kinase 6	mRNA	Down	0.683544	0.0400031
MOUSELNCRNA_52678	Mucl1	NA	mRNA	Down	0.684594	0.0346579
MOUSELNCRNA_60960	Tas2r113	taste receptor, type 2, member 113	mRNA	Down	0.703666	0.0363228
MOUSELNCRNA_13654	Slfn1	schlafen 1	mRNA	Down	0.70679	0.0112174
MOUSELNCRNA_20408	Mir3552	microRNA mir-3552	lncRNA	Up	2.17432	0.034009
MOUSELNCRNA_89593	NONMMUG046368	NA	lncRNA	Up	2.15572	0.0148372
MOUSELNCRNA_5796	NONMMUG026773	NA	lncRNA	Up	2.13681	0.0443136
MOUSELNCRNA_51077	NONMMUG032990	NA	lncRNA	Up	2.12928	0.0197466
MOUSELNCRNA_175	NONMMUG002771	NA	lncRNA	Up	2.00572	0.00466144
MOUSELNCRNA_42752	NONMMUG029197	NA	lncRNA	Up	1.92871	0.0175559
MOUSELNCRNA_34934	NONMMUG027331	NA	lncRNA	Up	1.91535	0.00314898
MOUSELNCRNA_17909	NONMMUG033193	NA	lncRNA	Up	1.87796	0.0415437
MOUSELNCRNA_37386	NONMMUG005677	NA	lncRNA	Up	1.78374	0.0473046
MOUSELNCRNA_52476	NONMMUG034834	NA	lncRNA	Up	1.7335	0.0335436
MOUSELNCRNA_61806	NONMMUG004103	NA	lncRNA	Up	1.73277	0.00838965
MOUSELNCRNA_61784	D630024D03Rik	RIKEN cDNA D630024D03 gene, transcript variant 2	lncRNA	Up	1.68999	0.0480105
MOUSELNCRNA_7381	NONMMUG033192	NA	lncRNA	Up	1.65757	0.00955581
MOUSELNCRNA_85203	NA	NA	lncRNA	Up	1.64965	0.0180696
MOUSELNCRNA_58847	NONMMUG000639	NA	lncRNA	Up	1.63758	0.00736881
MOUSELNCRNA_82580	NONMMUG002822	NA	lncRNA	Up	1.60922	0.00674767
MOUSELNCRNA_38007	ENSMUSG00000093025	NA	lncRNA	Up	1.57933	0.0122792
MOUSELNCRNA_16237	4631405J19Rik	RIKEN cDNA 4631405J19 gene	lncRNA	Up	1.57109	0.0011708
MOUSELNCRNA_22047	NONMMUG001397	NA	lncRNA	Up	1.56235	0.0303666
MOUSELNCRNA_76226	NONMMUG045463	NA	lncRNA	Up	1.54733	0.0265488
MOUSELNCRNA_48398	NONMMUG000638	NA	lncRNA	Up	1.53336	0.00556845
MOUSELNCRNA_8753	NA	NA	lncRNA	Up	1.52861	0.03252
MOUSELNCRNA_6109	NONMMUG045897	NA	lncRNA	Up	1.5264	0.00430439
MOUSELNCRNA_59284	ENSMUSG00000097122	NA	lncRNA	Up	1.52357	0.0122497
MOUSELNCRNA_14999	NA	NA	lncRNA	Up	1.51539	0.0453214
MOUSELNCRNA_73001	NONMMUG018363	NA	lncRNA	Up	1.51469	0.0315514
MOUSELNCRNA_58856	NONMMUG011621	NA	lncRNA	Up	1.50465	0.00486595
MOUSELNCRNA_89142	ENSMUSG00000103227	NA	lncRNA	Up	1.49716	0.0177264
MOUSELNCRNA_78708	NONMMUG036227	NA	lncRNA	Up	1.49364	0.0435503
MOUSELNCRNA_69553	NONMMUG031321	NA	lncRNA	Up	1.48823	0.0103565
MOUSELNCRNA_80483	ENSMUSG00000077682	NA	lncRNA	Up	1.48567	0.0324351
MOUSELNCRNA_15835	NONMMUG005603	NA	lncRNA	Up	1.47941	0.0077793
MOUSELNCRNA_6002	NONMMUG032995	NA	lncRNA	Up	1.47184	0.0176068
MOUSELNCRNA_82354	NONMMUG029416	NA	lncRNA	Up	1.46929	0.0236282
MOUSELNCRNA_1219	NONMMUG021806	NA	lncRNA	Up	1.46787	0.0251561
MOUSELNCRNA_18420	NONMMUG021441	NA	lncRNA	Up	1.46589	0.0228608
MOUSELNCRNA_24975	NONMMUG021460	NA	lncRNA	Up	1.46404	0.00940719
MOUSELNCRNA_23429	NONMMUG013574	NA	lncRNA	Up	1.46267	0.023718
MOUSELNCRNA_82525	NONMMUG011138	NA	lncRNA	Up	1.45701	0.015746
MOUSELNCRNA_55799	NONMMUG014985	NA	lncRNA	Up	1.45623	0.0135408
MOUSELNCRNA_77756	NONMMUG019116	NA	lncRNA	Up	1.45531	0.031225
MOUSELNCRNA_34112	ENSMUSG00000077659	NA	lncRNA	Up	1.45474	0.00353299
MOUSELNCRNA_72183	NONMMUG021440	NA	lncRNA	Up	1.45234	0.0347093
MOUSELNCRNA_9837	NONMMUG035694	NA	lncRNA	Up	1.45174	0.0186845
MOUSELNCRNA_16202	NONMMUG027449	NA	lncRNA	Up	1.44791	0.0331493
MOUSELNCRNA_27054	ENSMUSG00000085256	NA	lncRNA	Up	1.4464	0.022452
MOUSELNCRNA_53646	NONMMUG000638	NA	lncRNA	Up	1.43953	0.0128819
MOUSELNCRNA_43398	NONMMUG043601	NA	lncRNA	Up	1.43344	0.00172536
MOUSELNCRNA_9104	NONMMUG011606	NA	lncRNA	Up	1.43251	0.0471591
MOUSELNCRNA_69259	ENSMUSG00000077494	NA	lncRNA	Up	1.43005	0.015135
MOUSELNCRNA_79189	NONMMUG013637	NA	lncRNA	Up	1.42976	0.0108163
MOUSELNCRNA_2923	NONMMUG019020	NA	lncRNA	Up	1.42419	0.000873653
MOUSELNCRNA_76316	NONMMUG040220	NA	lncRNA	Up	1.42293	0.0412201
MOUSELNCRNA_74719	NONMMUG001653	NA	lncRNA	Up	1.421	0.00767214
MOUSELNCRNA_48254	NONMMUG011044	NA	lncRNA	Up	1.4199	0.0498507
MOUSELNCRNA_56397	NONMMUG027983	NA	lncRNA	Up	1.41775	0.0285488
MOUSELNCRNA_63616	D630024D03Rik	RIKEN cDNA D630024D03 gene, transcript variant 2	lncRNA	Up	1.41666	0.00881636
MOUSELNCRNA_9659	NONMMUG022050	NA	lncRNA	Up	1.41457	0.0179733
MOUSELNCRNA_79772	NONMMUG039062	NA	lncRNA	Up	1.41453	0.0285284
MOUSELNCRNA_81736	NONMMUG019318	NA	lncRNA	Down	0.706444	0.0483131
MOUSELNCRNA_47588	NONMMUG008810	NA	lncRNA	Down	0.706274	0.00224411
MOUSELNCRNA_38666	NONMMUG015691	NA	lncRNA	Down	0.705208	0.0246106
MOUSELNCRNA_16032	NONMMUG044300	NA	lncRNA	Down	0.704326	0.0443381
MOUSELNCRNA_22278	ENSMUSG00000074052	NA	lncRNA	Down	0.70285	0.0232188
MOUSELNCRNA_18775	NONMMUG019907	NA	lncRNA	Down	0.702647	0.00256897
MOUSELNCRNA_14410	NA	NA	lncRNA	Down	0.700668	0.0470061
MOUSELNCRNA_3832	NONMMUG002077	NA	lncRNA	Down	0.700161	0.00570912
MOUSELNCRNA_74912	NONMMUG043333	NA	lncRNA	Down	0.699145	0.0078142
MOUSELNCRNA_88530	NONMMUG046342	NA	lncRNA	Down	0.699122	0.00118045
MOUSELNCRNA_13036	NONMMUG041586	NA	lncRNA	Down	0.697918	0.0479892
MOUSELNCRNA_84563	NONMMUG023339	NA	lncRNA	Down	0.695331	0.0159544
MOUSELNCRNA_12125	NONMMUG040722	NA	lncRNA	Down	0.694803	0.0175383
MOUSELNCRNA_76710	Gm2447	predicted gene 2447	lncRNA	Down	0.693804	0.0268105
MOUSELNCRNA_6335	NONMMUG016125	NA	lncRNA	Down	0.692275	0.0382665
MOUSELNCRNA_28143	NONMMUG010400	NA	lncRNA	Down	0.692199	0.0240949
MOUSELNCRNA_14744	NONMMUG007031	NA	lncRNA	Down	0.68893	0.0473389
MOUSELNCRNA_19415	NONMMUG005749	NA	lncRNA	Down	0.687905	0.0256016
MOUSELNCRNA_24227	ENSMUSG00000102931	NA	lncRNA	Down	0.687707	0.0144775
MOUSELNCRNA_37967	NONMMUG032692	NA	lncRNA	Down	0.687366	0.016433
MOUSELNCRNA_51653	NONMMUG018465	NA	lncRNA	Down	0.683363	0.0434963
MOUSELNCRNA_37400	NONMMUG030263	NA	lncRNA	Down	0.679549	0.0293288
MOUSELNCRNA_64769	NONMMUG004671	NA	lncRNA	Down	0.679019	0.0410114
MOUSELNCRNA_78195	NONMMUG016286	NA	lncRNA	Down	0.678125	0.0357917
MOUSELNCRNA_37434	NONMMUG027709	NA	lncRNA	Down	0.67373	0.00849839
MOUSELNCRNA_80852	NONMMUG028649	NA	lncRNA	Down	0.670112	0.0477065
MOUSELNCRNA_50834	NONMMUG027444	NA	lncRNA	Down	0.668633	0.0455671
MOUSELNCRNA_23670	ENSMUSG00000087922	NA	lncRNA	Down	0.667767	0.0160218
MOUSELNCRNA_73911	NONMMUG028818	NA	lncRNA	Down	0.666451	0.0318565
MOUSELNCRNA_66142	NONMMUG014774	NA	lncRNA	Down	0.661117	0.027729
MOUSELNCRNA_81920	ENSMUSG00000089558	NA	lncRNA	Down	0.65453	0.0455235
MOUSELNCRNA_40361	NA	NA	lncRNA	Down	0.645809	0.0251971
MOUSELNCRNA_83118	NONMMUG026043	NA	lncRNA	Down	0.643159	0.0282415
MOUSELNCRNA_81782	NONMMUG029852	NA	lncRNA	Down	0.642201	0.0170718
MOUSELNCRNA_58556	NONMMUG015075	NA	lncRNA	Down	0.641187	0.0377619
MOUSELNCRNA_52319	NONMMUG002287	NA	lncRNA	Down	0.637184	0.0321581
MOUSELNCRNA_63261	Mir6379	microRNA 6379	lncRNA	Down	0.636324	0.0476861
MOUSELNCRNA_86136	NONMMUG000333	NA	lncRNA	Down	0.634806	0.0333167
MOUSELNCRNA_7090	NONMMUG039144	NA	lncRNA	Down	0.619952	0.0096742
MOUSELNCRNA_51218	NONMMUG038542	NA	lncRNA	Down	0.617283	0.0271936
MOUSELNCRNA_50763	Mir5110	microRNA 5110	lncRNA	Down	0.616499	0.044946
MOUSELNCRNA_89259	ENSMUSG00000086736	NA	lncRNA	Down	0.614937	0.0157205
MOUSELNCRNA_66695	ENSMUSG00000099823	NA	lncRNA	Down	0.613174	0.0498616
MOUSELNCRNA_50359	NONMMUG002356	NA	lncRNA	Down	0.612188	0.0214821
MOUSELNCRNA_68647	NONMMUG028818	NA	lncRNA	Down	0.612173	0.0245201
MOUSELNCRNA_67444	ENSMUSG00000086206	NA	lncRNA	Down	0.608786	0.0269777
MOUSELNCRNA_1041	ENSMUSG00000092274	NA	lncRNA	Down	0.606595	0.0428487
MOUSELNCRNA_47288	NONMMUG007272	NA	lncRNA	Down	0.604047	0.0466359
MOUSELNCRNA_23858	NONMMUG005822	NA	lncRNA	Down	0.597135	0.0177034
MOUSELNCRNA_30889	NONMMUG019368	NA	lncRNA	Down	0.585088	0.0311984
MOUSELNCRNA_26000	NONMMUG010913	NA	lncRNA	Down	0.580408	0.031483
MOUSELNCRNA_55295	NONMMUG025836	NA	lncRNA	Down	0.577572	0.0138181
MOUSELNCRNA_67217	NONMMUG007140	NA	lncRNA	Down	0.57672	0.00185486
MOUSELNCRNA_63343	NONMMUG009200	NA	lncRNA	Down	0.563681	0.0193172
MOUSELNCRNA_18054	ENSMUSG00000099556	NA	lncRNA	Down	0.562677	0.0410058
MOUSELNCRNA_20084	NONMMUG025578	NA	lncRNA	Down	0.49851	0.0499711
MOUSELNCRNA_61570	NONMMUG021602	NA	lncRNA	Down	0.472426	0.00018359
MOUSELNCRNA_36030	NA	NA	lncRNA	Down	0.450244	0.0467782
MOUSELNCRNA_63556	NONMMUG007351	NA	lncRNA	Down	0.430009	0.0482155
MOUSELNCRNA_46252	NONMMUG015277	NA	lncRNA	Down	0.413471	0.0441707
MOUSELNCRNA_25876	ENSMUSG00000079011	NA	lncRNA	Down	0.401509	0.0272468

## Sheet: Supplementary Table S2
Supplementary Table S2. Potential mRNA targets of differentially expressed lncRNA in the hippocampus of DMDD-treated db/db mice.
lncRNA target cis
ProbeName	lnc_pvalue	lnc_foldchange	Accession	Cis_Target_GeneSymbol
MOUSELNCRNA_51077	0.0197466	2.12928	NONMMUT053117	Ccdc158
MOUSELNCRNA_46252	0.0441707	0.413471	NONMMUT024685	Cntn1
MOUSELNCRNA_63556	0.0482155	0.430009	NONMMUT011617	Col1a1
MOUSELNCRNA_20408	0.034009	2.17432	NR_128564	Htr2c
MOUSELNCRNA_175	0.00466144	2.00572	NONMMUT004283	Kctd3
MOUSELNCRNA_89593	0.0148372	2.15572	NONMMUT074716	Mid1
MOUSELNCRNA_51077	0.0197466	2.12928	NONMMUT053117	Shroom3
lncRNA target trans
ProbeName	lnc_pvalue	lnc_foldchange	Accession	Trans_Target_GeneSymbol
MOUSELNCRNA_89593	0.0148372	2.15572	NONMMUT074716	Ermap
MOUSELNCRNA_89593	0.0148372	2.15572	NONMMUT074716	Itga4
MOUSELNCRNA_89593	0.0148372	2.15572	NONMMUT074716	Me3
MOUSELNCRNA_89593	0.0148372	2.15572	NONMMUT074716	Plekha8
MOUSELNCRNA_5796	0.0443136	2.13681	NONMMUT043367	Six4
MOUSELNCRNA_89593	0.0148372	2.15572	NONMMUT074716	Uba1y
MOUSELNCRNA_89593	0.0148372	2.15572	NONMMUT074716	Zfp300
